# Supplementary material for: Cellulose Acetate and Polycaprolactone Fibre Coatings on Medical-Grade Metal Substrates for Controlled Drug Release
Source: Polymers (Basel). 2024 Jul 13;16(14):2006. doi: 10.3390/polym16142006 (PMC11280613; doi:10.3390/polym16142006)
Supplement: Supplementary file 1 [file polymers-16-02006-s001.zip]

Archive with 1 entries (1 files):
- polymers-3069075-supplementary.pdf
